# Supplementary material for: 5-(4-Methyl­phenyl­sulfon­yl)-1,3-dithiolo[4,5-c]pyrrole-2-thione
Source: Acta Crystallogr Sect E Struct Rep Online. 2012 Mar 14;68(Pt 4):o1046. doi: 10.1107/S1600536812009622 (PMC3344007; doi:10.1107/S1600536812009622)
Supplement: Supplementary file 2 [file e-68-o1046-Isup2.hkl]

# 
# h,k,l, Fc-squared, Fo-squared, sigma(Fo-squared) and status flag 
# 
data_I
_shelx_title ' DCM in C2/m' 
_shelx_refln_list_code          4 
_shelx_F_calc_maximum      322.63 
_exptl_crystal_F_000       672.00 
_reflns_d_resolution_high  0.7705 
 
loop_ 
 _symmetry_equiv_pos_as_xyz 
 'x, y, z' 
 '-x, y, -z' 
 'x+1/2, y+1/2, z' 
 '-x+1/2, y+1/2, -z' 
 '-x, -y, -z' 
 'x, -y, z' 
 '-x+1/2, -y+1/2, -z' 
 'x+1/2, -y+1/2, z' 
 
_cell_length_a    15.6871 
_cell_length_b    10.4851 
_cell_length_c     8.2553 
_cell_angle_alpha  90.000 
_cell_angle_beta   96.194 
_cell_angle_gamma  90.000 
 
_shelx_F_squared_multiplier     1.000 
 
loop_ 
 _refln_index_h 
 _refln_index_k 
 _refln_index_l 
 _refln_F_squared_calc 
 _refln_F_squared_meas 
 _refln_F_squared_sigma 
 _refln_observed_status 
   6   0   0     1078.38     1116.63     19.68 o 
   8   0   0     1721.59     1736.05     69.80 o 
  10   0   0       28.73       34.19      1.71 o 
  12   0   0     3475.00     3568.58    127.30 o 
  14   0   0      292.14      345.30     11.68 o 
  16   0   0      121.81      121.03      6.35 o 
  18   0   0      268.78      274.44     20.34 o 
  20   0   0       49.06       71.25      8.45 o 
   3   1   0     4537.65     4766.58    165.20 o 
   5   1   0     1426.27     1419.62     30.25 o 
   7   1   0      940.18      872.38     12.76 o 
   9   1   0     2302.37     2432.96     60.57 o 
  11   1   0       24.91       23.42      1.47 o 
  13   1   0     1236.54     1219.47     17.06 o 
  15   1   0        6.73        8.76      2.79 o 
  17   1   0       19.40       25.72      4.59 o 
  19   1   0        0.06       -0.33      3.36 o 
   0   2   0    56099.10    39829.55    811.01 o 
   2   2   0      493.60      470.25      5.76 o 
   4   2   0     1163.41     1021.50     10.32 o 
   6   2   0      630.45      628.60      5.53 o 
   8   2   0      912.83      827.91     62.85 o 
  10   2   0       11.44        8.85      4.48 o 
  12   2   0      707.59      694.99     48.96 o 
  14   2   0        3.56        5.21      2.51 o 
  16   2   0      191.36      191.15      3.58 o 
  18   2   0      305.51      278.81     18.84 o 
  20   2   0        6.69        8.80      4.67 o 
   1   3   0       15.28       16.76      2.04 o 
   3   3   0    14118.88    13634.22    174.04 o 
   5   3   0      920.55      927.57     14.41 o 
   7   3   0     2230.92     2455.81     31.14 o 
   9   3   0     2894.77     2909.18     28.16 o 
  11   3   0     1049.54     1085.27     36.57 o 
  13   3   0      687.07      716.32     34.39 o 
  15   3   0      560.63      556.40     24.86 o 
  17   3   0        2.29       -0.69      3.80 o 
  19   3   0       72.32       73.56      5.58 o 
   0   4   0     2292.60     2652.56     45.07 o 
   2   4   0      235.26      266.49      6.41 o 
   4   4   0     1427.33     1210.51     13.69 o 
   6   4   0      467.45      526.82      6.53 o 
   8   4   0     3419.26     3340.12     38.46 o 
  10   4   0       96.17      100.01      2.12 o 
  12   4   0      265.04      263.96     16.65 o 
  14   4   0       67.38       87.32     11.35 o 
  16   4   0      878.27      857.47     41.01 o 
  18   4   0      184.27      187.78     18.49 o 
   1   5   0      227.29      209.41      4.35 o 
   3   5   0     6008.26     6518.39     76.79 o 
   5   5   0       22.66       19.24      2.40 o 
   7   5   0      285.47      323.39      5.65 o 
   9   5   0      436.93      417.99      7.02 o 
  11   5   0       46.74       49.19      1.95 o 
  13   5   0      484.47      504.92     23.00 o 
  15   5   0       42.52       44.70      6.35 o 
  17   5   0       17.86       26.41      7.66 o 
   0   6   0     7396.05     6807.78    114.35 o 
   2   6   0        2.36        0.69      2.79 o 
   4   6   0      236.35      242.80      5.13 o 
   6   6   0      921.83      949.81     12.11 o 
   8   6   0      397.51      374.49      6.86 o 
  10   6   0       20.28       20.49      3.60 o 
  12   6   0     2352.41     2330.59     26.92 o 
  14   6   0       63.79       66.21      6.80 o 
  16   6   0        8.45        8.45      5.60 o 
  18   6   0       36.83       35.70      8.98 o 
   1   7   0      734.34      694.18     10.42 o 
   3   7   0        0.01        1.79      3.32 o 
   5   7   0     2722.55     2691.54     33.24 o 
   7   7   0      998.47      950.22     12.15 o 
   9   7   0        2.23        3.18      2.91 o 
  11   7   0      330.87      316.79     15.90 o 
  13   7   0      475.05      453.16      7.37 o 
  15   7   0      197.17      211.78      9.69 o 
  17   7   0        6.81       10.30      6.35 o 
   0   8   0    14507.78    14165.13    277.94 o 
   2   8   0      232.44      241.36      7.14 o 
   4   8   0       95.81       92.69      4.81 o 
   6   8   0     1141.27     1079.72     13.89 o 
   8   8   0      502.97      473.00      8.38 o 
  10   8   0      135.87      121.63      5.28 o 
  12   8   0     1310.72     1300.16     16.98 o 
  14   8   0      218.85      238.55      7.15 o 
  16   8   0       18.15       12.69      6.53 o 
   1   9   0      201.05      188.60      5.45 o 
   3   9   0      180.85      166.59      4.98 o 
   5   9   0      127.93      139.92      5.13 o 
   7   9   0        0.24       -1.14      3.32 o 
   9   9   0      226.43      226.98      6.25 o 
  11   9   0       33.46       42.24      4.75 o 
  13   9   0      305.01      287.01      7.53 o 
  15   9   0        4.24        1.69      4.25 o 
   0  10   0     1117.10     1158.81     24.18 o 
   2  10   0      167.31      166.93      5.39 o 
   4  10   0     1850.16     1805.40     24.18 o 
   6  10   0      330.41      319.13      8.12 o 
   8  10   0      469.49      470.43     10.80 o 
  10  10   0      188.19      180.78      6.48 o 
  12  10   0       21.44       17.39      5.08 o 
   1  11   0      220.94      218.58      7.03 o 
   3  11   0      587.72      589.05      9.96 o 
   5  11   0       97.45       96.13      5.81 o 
   7  11   0      166.12      178.69      7.00 o 
   9  11   0      375.30      381.21      8.66 o 
  11  11   0      197.85      215.96      6.79 o 
   0  12   0       45.07       39.08     10.00 o 
   2  12   0       63.98       71.80      6.02 o 
   4  12   0       73.47       71.47      4.64 o 
   6  12   0        0.41        1.09      3.46 o 
   8  12   0       95.32       94.61      5.94 o 
   1  13   0      121.23      130.25      7.01 o 
   3  13   0        7.17        3.86      4.30 o 
   5  13   0       89.82       92.70      5.22 o 
 -20   0   1       68.10       52.81     44.62 o 
 -18   0   1       70.60       70.19      6.53 o 
 -16   0   1      450.36      470.42     44.94 o 
 -14   0   1     1148.30     1215.02     22.47 o 
 -12   0   1      361.14      362.80     15.33 o 
 -10   0   1      398.18        0.00      5.29 o 
  -8   0   1     3841.67     3655.89     55.48 o 
  -6   0   1      739.28      716.11      9.67 o 
  -4   0   1     2698.12     2671.47     37.32 o 
  -2   0   1    11532.58    11161.09    172.46 o 
   2   0   1     2295.15     2456.24     27.03 o 
   4   0   1   104089.84   108839.59   2781.04 o 
   6   0   1    17190.18    19828.64    387.07 o 
   8   0   1     2409.80     2028.71    630.85 o 
  10   0   1       19.32       18.52      2.09 o 
  12   0   1        8.86        9.62      1.49 o 
  14   0   1        5.03        4.33      1.89 o 
  16   0   1      845.53      916.27     62.18 o 
  18   0   1       74.16       80.97      6.35 o 
 -19   1   1       54.44       50.26      5.46 o 
 -17   1   1        0.55       -1.27      3.15 o 
 -15   1   1      305.07      322.53      7.32 o 
 -13   1   1       14.01       11.23      2.17 o 
 -11   1   1      376.72      326.22      9.59 o 
  -9   1   1    11110.62    11916.69    349.53 o 
  -7   1   1       82.77       79.75      4.49 o 
  -5   1   1     1926.29     2071.45     64.90 o 
  -3   1   1     1473.49     1497.71     14.06 o 
  -1   1   1     2604.04     2686.42     25.93 o 
   1   1   1     9452.08     9499.49    120.64 o 
   3   1   1    31987.53    32888.86    389.59 o 
   5   1   1     2254.06     2562.75     23.09 o 
   7   1   1      231.31      274.35      4.04 o 
   9   1   1       69.79       59.14      2.89 o 
  11   1   1      308.27      310.27      4.39 o 
  13   1   1      235.74      252.75      7.42 o 
  15   1   1      196.55      207.57      4.12 o 
  17   1   1       94.02       81.05      4.82 o 
  19   1   1       10.75       13.64      4.04 o 
 -20   2   1        7.37        6.86      4.15 o 
 -18   2   1      124.88      132.71      5.67 o 
 -16   2   1        7.43        3.89      1.82 o 
 -14   2   1      715.90      716.44     38.89 o 
 -12   2   1      898.86      873.79     50.58 o 
 -10   2   1      122.37      158.13      8.19 o 
  -8   2   1        2.60        6.55      2.48 o 
  -6   2   1     1392.48     1367.89     20.22 o 
  -4   2   1      418.21      508.00      6.39 o 
  -2   2   1     2475.13     2335.56     24.72 o 
   0   2   1     4136.17     3924.05     41.70 o 
   2   2   1     1479.91     1408.22     13.98 o 
   4   2   1    11603.78    12545.11    156.34 o 
   6   2   1      317.09      448.17      4.93 o 
   8   2   1       14.31        9.95      2.80 o 
  10   2   1        8.49        8.04      3.16 o 
  12   2   1      845.77      828.58     22.37 o 
  14   2   1       88.90       96.41      3.05 o 
  16   2   1      111.16      129.64      5.49 o 
  18   2   1        1.49        1.16      3.10 o 
 -19   3   1       19.07       26.96      4.42 o 
 -17   3   1      333.84      328.56     10.80 o 
 -15   3   1      709.04      758.23     43.91 o 
 -13   3   1       79.12       77.00      7.98 o 
 -11   3   1      573.32      563.34     15.34 o 
  -9   3   1      316.94      330.71     10.05 o 
  -7   3   1       40.07       39.22      2.35 o 
  -5   3   1    11046.09    11066.20    138.50 o 
  -3   3   1     7296.68     7641.91     89.38 o 
  -1   3   1     5030.45     5023.31     55.88 o 
   1   3   1     3978.10     3920.02     41.94 o 
   3   3   1     1265.21     1333.02     14.15 o 
   5   3   1       83.90       53.30      1.67 o 
   7   3   1     6273.99     6332.91     65.37 o 
   9   3   1      114.25      118.19      2.93 o 
  11   3   1     1458.00     1520.71     77.75 o 
  13   3   1      332.36      330.27     26.96 o 
  15   3   1       65.42       67.82      3.81 o 
  17   3   1       43.45       47.46      3.60 o 
  19   3   1      462.95      486.52     15.95 o 
 -18   4   1      231.33      238.13     10.64 o 
 -16   4   1      240.19      218.45     11.28 o 
 -14   4   1      206.06      190.37     10.64 o 
 -12   4   1     3219.83     3203.35     59.51 o 
 -10   4   1       93.17       80.70      4.42 o 
  -8   4   1      897.50      953.27     11.43 o 
  -6   4   1      481.62      386.68      6.13 o 
  -4   4   1     1892.17     1822.61     19.54 o 
  -2   4   1      394.95      434.60      5.42 o 
   0   4   1     5693.72     5576.87     62.84 o 
   2   4   1      109.16       91.80      2.44 o 
   4   4   1     3005.55     3513.71     37.30 o 
   6   4   1     3045.02     3074.44     33.85 o 
   8   4   1      679.01      649.67      6.97 o 
  10   4   1       56.02       42.79      2.74 o 
  12   4   1     1490.46     1403.44     25.19 o 
  14   4   1       84.21       75.43      9.24 o 
  16   4   1        1.61        1.88      3.63 o 
  18   4   1        0.04        2.52      4.56 o 
 -17   5   1      175.71      169.45     11.36 o 
 -15   5   1      118.79      120.30     15.32 o 
 -13   5   1       15.56       28.02      4.86 o 
 -11   5   1        0.77        2.48      1.73 o 
  -9   5   1        3.09        4.03      2.78 o 
  -7   5   1      652.55      724.75      9.53 o 
  -5   5   1     1458.96     1376.69     15.05 o 
  -3   5   1     2564.81     2892.20     31.01 o 
  -1   5   1      231.83      235.32      4.21 o 
   1   5   1     1480.69     1559.01     18.26 o 
   3   5   1     2198.15     2268.07     24.54 o 
   5   5   1       22.04       39.42      2.64 o 
   7   5   1     2737.06     2758.99     31.83 o 
   9   5   1      866.91      888.81     12.76 o 
  11   5   1      285.62      297.08      5.67 o 
  13   5   1       47.02       49.45      2.20 o 
  15   5   1       44.23       38.43      6.61 o 
  17   5   1       48.61       50.22      8.03 o 
 -18   6   1      165.98      173.61     12.08 o 
 -16   6   1       87.02      106.52      9.51 o 
 -14   6   1      122.14      123.53      5.96 o 
 -12   6   1       17.80       19.44      3.69 o 
 -10   6   1       87.93       98.91      4.73 o 
  -8   6   1     1542.96     1483.75     18.70 o 
  -6   6   1       13.58        9.59      4.10 o 
  -4   6   1     1758.98     1771.07     20.11 o 
  -2   6   1     3834.51     3975.68     44.51 o 
   0   6   1      139.81      169.32      4.94 o 
   2   6   1       12.68        7.64      2.43 o 
   4   6   1     2068.37     1747.58     21.09 o 
   6   6   1       19.42       26.70      3.69 o 
   8   6   1      433.65      410.09      6.65 o 
  10   6   1       77.76       71.98      3.44 o 
  12   6   1       30.78       29.73      2.61 o 
  14   6   1        0.03        0.08      1.24 o 
  16   6   1      384.26      365.59     14.27 o 
 -17   7   1        3.31        5.52      7.74 o 
 -15   7   1        0.91        0.76      4.52 o 
 -13   7   1       76.53       73.70      2.98 o 
 -11   7   1     1010.90     1015.06     14.59 o 
  -9   7   1     4182.22     4000.00     50.55 o 
  -7   7   1      205.83      214.50      5.52 o 
  -5   7   1      309.13      275.92      5.52 o 
  -3   7   1      313.04      296.53      5.68 o 
  -1   7   1     2719.70     2629.84     29.94 o 
   1   7   1      232.13      212.43      5.77 o 
   3   7   1     4832.82     4895.02     59.73 o 
   5   7   1      261.64      224.88      5.52 o 
   7   7   1       79.99       72.08      4.41 o 
   9   7   1     1266.23     1221.33     17.03 o 
  11   7   1      449.75      445.58      6.57 o 
  13   7   1       13.15       11.42      2.69 o 
  15   7   1      457.67      455.83     22.47 o 
  17   7   1       24.61       17.52      6.46 o 
 -16   8   1       78.98       86.61      7.43 o 
 -14   8   1      113.67      124.21      5.50 o 
 -12   8   1       69.18       72.62      5.29 o 
 -10   8   1      102.27      116.07      5.95 o 
  -8   8   1     1410.77     1412.74     20.77 o 
  -6   8   1        0.45       13.48      8.24 o 
  -4   8   1      811.13      812.43     10.94 o 
  -2   8   1     3741.21     3716.51     45.57 o 
   0   8   1      765.32      736.43     10.69 o 
   2   8   1      167.89      164.68      5.23 o 
   4   8   1     5520.41     5585.43     70.98 o 
   6   8   1      591.68      526.64      8.56 o 
   8   8   1      185.87      171.96      5.47 o 
  10   8   1       56.39       49.83      2.83 o 
  12   8   1       56.73       50.84      2.69 o 
  14   8   1       42.70       47.15      6.07 o 
  16   8   1      379.93      374.39     15.59 o 
 -15   9   1       68.91       78.67      6.05 o 
 -13   9   1      137.65      133.57      6.30 o 
 -11   9   1      176.58      173.66      6.60 o 
  -9   9   1     1614.00     1522.07     20.93 o 
  -7   9   1      376.46      363.99      7.74 o 
  -5   9   1      206.71      205.59      5.19 o 
  -3   9   1        2.14        3.18      3.36 o 
  -1   9   1        0.27        0.90      3.49 o 
   1   9   1       63.14       77.52      4.40 o 
   3   9   1      337.97      343.41      6.56 o 
   5   9   1        8.66       13.33      3.24 o 
   7   9   1      952.59      861.41     12.95 o 
   9   9   1       85.03       93.30      4.93 o 
  11   9   1        3.75        4.45      2.38 o 
  13   9   1        1.33        2.57      3.00 o 
 -12  10   1      301.54      305.12      7.87 o 
 -10  10   1      122.71      109.60      7.18 o 
  -8  10   1       92.73       90.08      5.15 o 
  -6  10   1        7.71        8.13      5.40 o 
  -4  10   1      627.61      629.29     11.13 o 
  -2  10   1      470.07      500.30     10.15 o 
   0  10   1     2994.05     2958.72     36.84 o 
   2  10   1      514.91      493.65      9.59 o 
   4  10   1      100.07      107.96      4.43 o 
   6  10   1       63.45       54.41      4.08 o 
   8  10   1      303.77      313.80      7.90 o 
  10  10   1       90.93       95.97      5.41 o 
  12  10   1      322.21      338.97      6.98 o 
 -11  11   1        3.75        3.08      4.50 o 
  -9  11   1        0.78        0.41      3.69 o 
  -7  11   1      182.29      193.16      6.64 o 
  -5  11   1      842.20      844.76     14.14 o 
  -3  11   1      207.36      213.02      7.38 o 
  -1  11   1      566.08      570.93     10.15 o 
   1  11   1       18.53       21.54      4.92 o 
   3  11   1        0.52        2.68      3.90 o 
   5  11   1      107.36      104.41      4.68 o 
   7  11   1      809.82      774.63     13.22 o 
   9  11   1        0.04        0.56      3.41 o 
  11  11   1      161.59      161.11      5.07 o 
  -8  12   1       39.11       44.70      4.43 o 
  -6  12   1       25.12       29.32      4.61 o 
  -4  12   1        6.09        6.37      3.71 o 
  -2  12   1       44.13       47.14      4.24 o 
   0  12   1      233.90      241.33      6.86 o 
   2  12   1       75.19       81.66      5.40 o 
   4  12   1        0.41        0.72      3.90 o 
   6  12   1        1.92        1.98      3.34 o 
   8  12   1       11.60       14.17      5.70 o 
  -5  13   1       30.47       43.55      4.56 o 
  -3  13   1       28.69       43.72      4.30 o 
  -1  13   1       44.05       41.48      5.40 o 
   1  13   1       30.99       40.94      5.54 o 
   3  13   1      459.98      504.52     11.92 o 
   5  13   1        0.03        0.72      6.80 o 
 -20   0   2      649.39      658.74     40.98 o 
 -18   0   2       26.63       19.16      6.53 o 
 -16   0   2      104.89       99.92      7.10 o 
 -14   0   2      154.96      144.62      8.08 o 
 -12   0   2     1103.17     1129.34     20.03 o 
 -10   0   2     2550.26     2827.70     43.77 o 
  -8   0   2     1388.74     1319.56     26.58 o 
  -6   0   2     3495.93     3276.69     47.43 o 
  -4   0   2    23164.74    23580.83    378.77 o 
  -2   0   2    28263.13    27542.68    555.49 o 
   0   0   2      454.98      434.08      4.19 o 
   2   0   2     8256.29     8500.28     97.42 o 
   4   0   2      909.43      988.07     11.29 o 
   6   0   2       14.06       35.30      3.25 o 
   8   0   2    13611.09    15476.29    381.02 o 
  10   0   2     2137.36     2289.29     54.57 o 
  12   0   2      609.12      621.68     25.19 o 
  14   0   2       75.52       99.02      5.66 o 
  16   0   2       41.59       36.83      2.85 o 
  18   0   2        2.42        4.49      4.11 o 
 -19   1   2      130.24      143.24      7.03 o 
 -17   1   2      369.74      409.06     15.03 o 
 -15   1   2      251.49      224.87      7.78 o 
 -13   1   2      291.24      277.74      5.03 o 
 -11   1   2     3448.89     3578.20     72.57 o 
  -9   1   2       63.54       77.61      3.00 o 
  -7   1   2     2185.50     2288.07     47.54 o 
  -5   1   2    11162.60    11157.78    111.60 o 
  -3   1   2    13207.46    13584.00    140.42 o 
  -1   1   2     3019.48     3130.19     24.10 o 
   1   1   2      253.09      232.62      8.23 o 
   3   1   2      823.71      838.80      6.76 o 
   5   1   2     1774.68     1806.27     14.54 o 
   7   1   2    19545.51    21040.14    265.66 o 
   9   1   2        1.04        4.88      1.61 o 
  11   1   2       74.80       67.76      2.28 o 
  13   1   2       88.70       73.86      3.07 o 
  15   1   2       28.87       29.42      2.99 o 
  17   1   2        0.23        1.38      3.80 o 
  19   1   2       77.74       89.50      4.49 o 
 -20   2   2       65.61       73.21      9.71 o 
 -18   2   2        0.97        0.17      4.24 o 
 -16   2   2        9.94        8.30      1.07 o 
 -14   2   2      976.53      933.98     17.68 o 
 -12   2   2      144.27      144.18     11.13 o 
 -10   2   2      752.76      792.12     21.98 o 
  -8   2   2      554.28      559.31      7.18 o 
  -6   2   2        9.27        3.69      1.36 o 
  -4   2   2        1.14        5.75      1.08 o 
  -2   2   2    17750.75    17436.49    229.70 o 
   0   2   2      366.87      441.25      4.72 o 
   2   2   2      382.94      308.94      3.64 o 
   4   2   2      785.48      681.18      6.08 o 
   6   2   2       13.83       15.27      1.55 o 
   8   2   2     1851.26     2064.79     21.82 o 
  10   2   2      611.17      527.95     10.77 o 
  12   2   2        8.94        7.05      2.02 o 
  14   2   2        0.25       -0.62      2.39 o 
  16   2   2      317.59      312.40      8.31 o 
  18   2   2       31.12       23.28      3.78 o 
 -19   3   2        6.21        8.73      4.34 o 
 -17   3   2      307.88      321.08      8.73 o 
 -15   3   2       48.77       64.40      6.69 o 
 -13   3   2      374.44      337.31     10.57 o 
 -11   3   2     2532.89     2653.06     53.45 o 
  -9   3   2     1977.16     1972.98     24.28 o 
  -7   3   2     1370.16     1457.96     15.42 o 
  -5   3   2     1075.31     1215.37     12.34 o 
  -3   3   2      639.07      583.76      7.19 o 
  -1   3   2     6562.46     6520.94     67.05 o 
   1   3   2    11836.35    12577.42    157.74 o 
   3   3   2     6764.29     6878.38     69.92 o 
   5   3   2        2.92        2.79      1.43 o 
   7   3   2      157.12      172.73      3.12 o 
   9   3   2      583.32      559.85      7.30 o 
  11   3   2      573.79      552.74      9.01 o 
  13   3   2       21.19       24.82      4.73 o 
  15   3   2      437.34      465.25     13.51 o 
  17   3   2        2.24        2.21      2.09 o 
 -18   4   2       32.38       34.16      5.98 o 
 -16   4   2       29.56       32.94      5.94 o 
 -14   4   2     2116.78     2208.20     84.20 o 
 -12   4   2     1228.83     1203.22     18.45 o 
 -10   4   2       31.58       50.05      5.61 o 
  -8   4   2     2003.28     1999.14     23.01 o 
  -6   4   2     1285.23     1421.95     16.71 o 
  -4   4   2     3989.73     4256.42     47.32 o 
  -2   4   2     5266.18     5051.16     55.68 o 
   0   4   2      795.22      772.45      9.43 o 
   2   4   2      270.50      299.55      4.35 o 
   4   4   2     2946.81     2943.21     32.02 o 
   6   4   2       36.00       36.40      2.17 o 
   8   4   2      251.70      248.15      4.11 o 
  10   4   2     6659.12     6994.56     89.31 o 
  12   4   2      102.70      104.83      3.84 o 
  14   4   2        0.21        3.12      3.24 o 
  16   4   2      400.49      403.52      9.90 o 
  18   4   2       48.44       43.19      5.34 o 
 -17   5   2      230.72      235.80     10.07 o 
 -15   5   2        0.97        4.62      5.54 o 
 -13   5   2       29.78       30.02      9.19 o 
 -11   5   2      699.79      701.35      9.35 o 
  -9   5   2      290.13      263.00      6.24 o 
  -7   5   2      209.65      244.29      4.87 o 
  -5   5   2       41.80       24.63      2.56 o 
  -3   5   2     1833.56     2015.54     21.77 o 
  -1   5   2       65.05       31.79      2.22 o 
   1   5   2     7955.69     9145.79    112.34 o 
   3   5   2     1179.94     1160.54     12.82 o 
   5   5   2        2.42        5.86      2.05 o 
   7   5   2      509.60      465.47      5.93 o 
   9   5   2      476.55      455.67      7.17 o 
  11   5   2       47.67       40.80      2.44 o 
  13   5   2      206.60      191.09      4.95 o 
  15   5   2       58.34       60.69      3.65 o 
  17   5   2       11.10       14.26      5.19 o 
 -18   6   2        0.46        3.60      5.94 o 
 -16   6   2       39.02       37.73      6.69 o 
 -14   6   2      803.74      782.73     14.45 o 
 -12   6   2      155.55      154.66      3.43 o 
 -10   6   2      318.76      310.52      6.04 o 
  -8   6   2      467.33      468.31      7.49 o 
  -6   6   2       75.16       40.14      3.65 o 
  -4   6   2     1304.27     1210.61     13.85 o 
  -2   6   2      635.02      593.74      7.45 o 
   0   6   2     1696.91     1754.57     19.45 o 
   2   6   2     2675.91     2598.50     28.37 o 
   4   6   2       80.20      101.49      3.41 o 
   6   6   2      395.89      385.42      6.14 o 
   8   6   2      590.20      545.88      7.07 o 
  10   6   2      830.66      824.99      9.49 o 
  12   6   2      254.95      251.84      5.36 o 
  14   6   2       65.38       65.70      4.55 o 
  16   6   2        0.68        1.32      4.43 o 
 -17   7   2       50.39       51.55      7.81 o 
 -15   7   2      127.05      135.13      6.67 o 
 -13   7   2      192.82      161.27     14.67 o 
 -11   7   2      237.01      218.14      5.95 o 
  -9   7   2       71.40       73.84      4.18 o 
  -7   7   2     1436.45     1477.32     19.80 o 
  -5   7   2     6361.16     6236.90     77.95 o 
  -3   7   2      140.73      106.54      4.06 o 
  -1   7   2     2705.03     2716.06     30.78 o 
   1   7   2      663.36      702.96      9.73 o 
   3   7   2      900.48      837.52     11.34 o 
   5   7   2      113.95      118.23      4.63 o 
   7   7   2     4189.47     4145.87     51.96 o 
   9   7   2        8.48        9.54      2.53 o 
  11   7   2       33.28       33.40      2.92 o 
  13   7   2       94.46       86.75      3.74 o 
  15   7   2      136.62      123.98     11.62 o 
 -16   8   2       25.95       36.88      5.93 o 
 -14   8   2      166.32      170.10      8.44 o 
 -12   8   2      258.86      265.60      8.39 o 
 -10   8   2      217.65      209.95      7.04 o 
  -8   8   2      592.51      616.65     11.02 o 
  -6   8   2      533.19      493.18      9.82 o 
  -4   8   2     2099.24     2030.65     25.05 o 
  -2   8   2      630.48      707.52     10.82 o 
   0   8   2      550.09      568.94      8.24 o 
   2   8   2     2799.89     2788.96     32.55 o 
   4   8   2      213.45      191.92      5.62 o 
   6   8   2        3.68        6.10      4.01 o 
   8   8   2      923.19      894.67     13.09 o 
  10   8   2       32.92       37.98      2.79 o 
  12   8   2      235.76      246.88      5.64 o 
  14   8   2        3.50        0.91      3.14 o 
 -15   9   2        2.96        8.39      5.32 o 
 -13   9   2       36.95       43.82      5.04 o 
 -11   9   2      526.31      511.64     11.66 o 
  -9   9   2      537.63      506.21      9.10 o 
  -7   9   2      727.76      717.08     11.55 o 
  -5   9   2     1147.38     1063.63     15.02 o 
  -3   9   2     1728.61     1644.51     20.37 o 
  -1   9   2       16.27       21.09      3.88 o 
   1   9   2      376.40      343.88      7.48 o 
   3   9   2      236.48      227.32      5.95 o 
   5   9   2      151.54      146.66      5.12 o 
   7   9   2      815.19      786.14     11.15 o 
   9   9   2        4.53        4.10      2.39 o 
  11   9   2      212.49      228.68      5.48 o 
  13   9   2        1.99        2.57      2.04 o 
 -12  10   2       95.27      103.08      5.97 o 
 -10  10   2        4.84        3.58      5.45 o 
  -8  10   2      167.24      163.21      5.79 o 
  -6  10   2        4.07        4.30      3.27 o 
  -4  10   2       85.92      102.23      5.92 o 
  -2  10   2     1166.52     1199.53     17.89 o 
   0  10   2      507.41      496.38      9.57 o 
   2  10   2       27.37       26.55      4.62 o 
   4  10   2     1161.27     1096.96     16.41 o 
   6  10   2      337.78      309.49      7.09 o 
   8  10   2        2.59        2.51      2.95 o 
  10  10   2      102.31      111.30      4.84 o 
  12  10   2       19.49       16.52      2.98 o 
 -11  11   2      255.98      285.81      8.51 o 
  -9  11   2      608.42      585.71     11.14 o 
  -7  11   2        6.47        2.12      3.61 o 
  -5  11   2       40.67       42.21      5.07 o 
  -3  11   2      138.84      132.38      5.66 o 
  -1  11   2      404.35      423.26     10.31 o 
   1  11   2      496.96      526.55      9.67 o 
   3  11   2     1082.43     1099.06     17.18 o 
   5  11   2       66.45       72.31      6.49 o 
   7  11   2       15.74       20.00      3.92 o 
   9  11   2       94.27       99.99      5.10 o 
  -8  12   2       75.76       87.96      6.56 o 
  -6  12   2       24.38       23.64      3.86 o 
  -4  12   2      191.98      228.59      6.65 o 
  -2  12   2      294.39      294.89      7.56 o 
   0  12   2        9.12        9.39      3.55 o 
   2  12   2        3.70        4.65      3.28 o 
   4  12   2       59.44       57.30      4.78 o 
   6  12   2        0.18        3.55      3.18 o 
   8  12   2        3.96        1.37      3.25 o 
  -5  13   2       34.05       31.24      4.44 o 
  -3  13   2      128.67      145.50      6.21 o 
  -1  13   2       22.96       18.83      4.20 o 
   1  13   2       73.12       83.33      4.83 o 
   3  13   2        0.00       -1.77      3.42 o 
 -20   0   3        8.23       12.67      8.98 o 
 -18   0   3        0.87        0.77      9.14 o 
 -16   0   3     2213.20     2258.45    100.93 o 
 -14   0   3      711.31      664.22     25.13 o 
 -12   0   3        8.95        3.40      1.50 o 
 -10   0   3       78.52      117.71     11.88 o 
  -8   0   3        3.45       11.32      2.92 o 
  -6   0   3     5965.28     6639.69    109.07 o 
  -4   0   3     3394.96     3258.70     39.39 o 
  -2   0   3    13999.87    14034.26    249.19 o 
   0   0   3     3261.43     3443.68     34.90 o 
   2   0   3       73.16       71.43      1.94 o 
   4   0   3     4197.01     4988.64     63.92 o 
   6   0   3      607.21      546.42      9.60 o 
   8   0   3      723.77      723.83     11.22 o 
  10   0   3     1583.57     1623.42     52.41 o 
  12   0   3     1357.54     1358.12     80.34 o 
  14   0   3      487.39      448.67      8.90 o 
  16   0   3       49.07       48.87      3.18 o 
  18   0   3       51.88       63.93      5.98 o 
 -19   1   3        9.89       15.19      4.14 o 
 -17   1   3      377.31      387.56      9.72 o 
 -15   1   3      128.11      124.94      7.90 o 
 -13   1   3      702.84      770.89     10.50 o 
 -11   1   3     2049.50     1989.42     22.28 o 
  -9   1   3     1414.00     1448.12     16.49 o 
  -7   1   3     7420.05     8230.71     80.83 o 
  -5   1   3      394.26      450.18      3.73 o 
  -3   1   3     2027.86     2241.28     15.97 o 
  -1   1   3     8697.16     8704.84     71.92 o 
   1   1   3       23.57       33.44      1.66 o 
   3   1   3       75.03      118.52      1.18 o 
   5   1   3     4428.02     4881.90     40.39 o 
   7   1   3      361.94      359.97      4.72 o 
   9   1   3      258.06      267.17      4.20 o 
  11   1   3     4506.55     4837.06     67.34 o 
  13   1   3        0.57        3.48      1.61 o 
  15   1   3       86.93       85.90      2.78 o 
  17   1   3      123.41      123.58      5.34 o 
 -18   2   3       14.06       13.19      4.38 o 
 -16   2   3      210.29      200.99     11.29 o 
 -14   2   3        7.22       10.26      1.98 o 
 -12   2   3      150.97      167.85      3.83 o 
 -10   2   3      498.77      455.04      7.63 o 
  -8   2   3     1368.19     1337.61     13.21 o 
  -6   2   3       83.97      103.06      2.51 o 
  -4   2   3       90.78      114.14      3.20 o 
  -2   2   3      479.95      420.80      4.42 o 
   0   2   3      821.39      854.60      9.84 o 
   2   2   3     4328.25     4344.36     32.76 o 
   4   2   3       28.55       22.71      1.73 o 
   6   2   3       32.04       40.00      1.79 o 
   8   2   3       53.12       62.35      2.22 o 
  10   2   3      313.56      303.86      4.49 o 
  12   2   3       57.95       67.08      3.01 o 
  14   2   3      114.48      128.95      4.81 o 
  16   2   3       35.24       35.68      2.40 o 
  18   2   3        1.73        5.10      2.76 o 
 -19   3   3       70.28       55.48     26.75 o 
 -17   3   3       39.82       32.72      4.75 o 
 -15   3   3       62.02       62.90      3.56 o 
 -13   3   3     1385.59     1367.51     19.03 o 
 -11   3   3     1201.90     1158.27     18.42 o 
  -9   3   3     1877.11     1859.68     20.68 o 
  -7   3   3     4881.91     5193.77     59.33 o 
  -5   3   3     3057.46     3177.75     30.68 o 
  -3   3   3      763.43      825.83      7.51 o 
  -1   3   3     4360.06     4869.43     48.03 o 
   1   3   3     7671.19     8146.83     85.22 o 
   3   3   3     1373.37     1400.04     12.78 o 
   5   3   3     3468.31     3630.53     35.25 o 
   7   3   3     5392.09     5592.91     59.39 o 
   9   3   3       62.33       62.96      2.94 o 
  11   3   3       18.73       21.15      2.10 o 
  13   3   3       44.87       46.05      2.88 o 
  15   3   3      149.02      165.28      5.10 o 
  17   3   3       28.86       40.65      7.96 o 
 -18   4   3        4.61        6.44      4.39 o 
 -16   4   3      155.61      160.87      9.14 o 
 -14   4   3      248.63      245.40     11.89 o 
 -12   4   3      166.19      157.14      6.04 o 
 -10   4   3     1248.25     1185.11     14.29 o 
  -8   4   3     2169.41     2043.47     22.61 o 
  -6   4   3     1466.68     1416.07     13.93 o 
  -4   4   3      984.76     1081.35     11.68 o 
  -2   4   3      869.58     1001.52     10.56 o 
   0   4   3     3604.38     3884.37     42.84 o 
   2   4   3     3797.37     3520.61     33.93 o 
   4   4   3     1586.75     1592.40     14.99 o 
   6   4   3      171.21      162.57      3.49 o 
   8   4   3        4.48        5.26      2.36 o 
  10   4   3       39.84       36.98      2.27 o 
  12   4   3      264.98      252.31      5.46 o 
  14   4   3     1335.64     1310.36     53.22 o 
  16   4   3       95.10      110.25     11.67 o 
 -17   5   3        0.00       -0.58      2.35 o 
 -15   5   3       79.22       80.58      6.84 o 
 -13   5   3      751.57      775.66     14.60 o 
 -11   5   3     1462.82     1398.59     16.98 o 
  -9   5   3      337.12      291.33      4.26 o 
  -7   5   3     2018.93     2162.75     24.77 o 
  -5   5   3      166.12      163.61      3.97 o 
  -3   5   3      181.51      192.28      3.39 o 
  -1   5   3      324.90      392.14      5.79 o 
   1   5   3     5900.85     6686.35     78.59 o 
   3   5   3      113.39      133.84      2.62 o 
   5   5   3     3803.46     4004.03     41.58 o 
   7   5   3     2494.24     2508.12     29.43 o 
   9   5   3        6.45        9.61      2.67 o 
  11   5   3       67.70       68.38      3.20 o 
  13   5   3       21.70       23.59      2.67 o 
  15   5   3       36.22       38.41      4.76 o 
  17   5   3       10.53       19.05      5.09 o 
 -16   6   3       71.41       73.48     13.73 o 
 -14   6   3       34.67       33.17      5.16 o 
 -12   6   3       39.83       37.13      3.84 o 
 -10   6   3      101.81      100.15      3.23 o 
  -8   6   3       45.78       49.56      3.45 o 
  -6   6   3      133.02      117.45      3.66 o 
  -4   6   3     1366.56     1355.53     16.11 o 
  -2   6   3     1808.72     1612.36     18.43 o 
   0   6   3      181.23      167.98      4.59 o 
   2   6   3       19.13       34.56      2.60 o 
   4   6   3      233.67      215.95      4.19 o 
   6   6   3     1266.42     1248.84     12.93 o 
   8   6   3      103.18      100.96      3.63 o 
  10   6   3      562.41      555.01      7.02 o 
  12   6   3        1.17        0.15      2.62 o 
  14   6   3      119.72      115.67      6.63 o 
  16   6   3      224.72      198.75      8.25 o 
 -17   7   3      175.91      184.55     11.62 o 
 -15   7   3        6.91       11.28      5.01 o 
 -13   7   3       57.31       58.89      4.65 o 
 -11   7   3     1022.63     1018.93     11.66 o 
  -9   7   3      970.00      936.53     12.42 o 
  -7   7   3      845.96      777.97     11.22 o 
  -5   7   3      260.39      256.80      5.80 o 
  -3   7   3      663.36      694.60     10.49 o 
  -1   7   3     4520.69     4470.62     55.32 o 
   1   7   3       44.71       76.81      3.22 o 
   3   7   3     1747.33     1811.68     21.07 o 
   5   7   3     2365.68     2287.62     24.14 o 
   7   7   3       60.35       67.50      4.22 o 
   9   7   3        0.26        0.41      2.13 o 
  11   7   3     1118.65     1133.64     14.38 o 
  13   7   3        5.69        3.23      3.05 o 
  15   7   3       28.09       30.07      5.07 o 
 -14   8   3      200.88      183.70      8.66 o 
 -12   8   3       86.72       87.19      3.76 o 
 -10   8   3       60.69       68.65      4.57 o 
  -8   8   3       13.97       24.94      3.45 o 
  -6   8   3      343.73      326.29      6.73 o 
  -4   8   3     1517.84     1590.83     19.91 o 
  -2   8   3     2742.84     2710.23     34.60 o 
   0   8   3      415.10      396.13      6.57 o 
   2   8   3       47.96       36.57      2.66 o 
   4   8   3      335.38      313.52      6.97 o 
   6   8   3      561.14      550.03      8.99 o 
   8   8   3        0.04        0.42      2.36 o 
  10   8   3      167.87      174.16      4.41 o 
  12   8   3       67.18       63.96      3.20 o 
  14   8   3        3.46        4.56      5.42 o 
 -13   9   3       23.08       29.62      7.62 o 
 -11   9   3      268.19      246.63      7.56 o 
  -9   9   3        0.03        1.71      3.09 o 
  -7   9   3      495.18      467.31      9.39 o 
  -5   9   3      784.98      734.89     10.49 o 
  -3   9   3      728.45      683.57     11.02 o 
  -1   9   3      471.43      413.06      6.68 o 
   1   9   3      115.72      100.88      3.99 o 
   3   9   3       49.88       44.70      3.46 o 
   5   9   3     1121.32     1024.42     13.31 o 
   7   9   3      225.92      219.82      4.86 o 
   9   9   3      121.16      122.89      3.78 o 
  11   9   3      165.05      164.27      4.72 o 
  13   9   3        7.56       13.38      2.27 o 
 -12  10   3      453.92      458.74     11.20 o 
 -10  10   3      294.32      296.04     10.69 o 
  -8  10   3      481.73      494.03      9.54 o 
  -6  10   3      205.83      185.83      6.11 o 
  -4  10   3        0.00        0.08      3.51 o 
  -2  10   3       43.62       48.89      3.46 o 
   0  10   3      287.07      303.31      7.04 o 
   2  10   3      384.88      401.62      8.49 o 
   4  10   3      138.95      157.63      5.31 o 
   6  10   3      174.76      164.15      5.09 o 
   8  10   3       91.84       88.76      3.77 o 
  10  10   3       10.09       11.30      2.55 o 
 -11  11   3      148.62      134.84      6.57 o 
  -9  11   3      185.09      195.79      7.99 o 
  -7  11   3      243.54      261.48      8.29 o 
  -5  11   3      921.55      916.86     14.65 o 
  -3  11   3       34.03       23.78      3.49 o 
  -1  11   3      324.34      389.24      8.45 o 
   1  11   3      148.55      164.59      5.64 o 
   3  11   3      212.48      204.17      6.02 o 
   5  11   3      395.41      378.68      8.54 o 
   7  11   3      850.85      850.02     11.42 o 
   9  11   3       98.44       98.53      4.09 o 
  -8  12   3       25.52       33.56      4.56 o 
  -6  12   3       53.85       62.54      4.65 o 
  -4  12   3        0.48        0.53      3.84 o 
  -2  12   3        0.46        0.36      3.06 o 
   0  12   3      215.17      244.76      6.02 o 
   2  12   3      153.79      158.79      6.33 o 
   4  12   3        3.78        6.54      3.34 o 
   6  12   3        1.62        1.37      3.35 o 
  -1  13   3        5.31        8.18      3.63 o 
   1  13   3      359.71      410.78      8.56 o 
 -18   0   4       97.43      113.50     11.88 o 
 -16   0   4        5.68        4.25      4.66 o 
 -14   0   4       35.32       37.19      6.19 o 
 -12   0   4     3912.86     4073.03    110.68 o 
 -10   0   4     2552.61     2597.38     58.35 o 
  -8   0   4     1115.85     1141.71     19.33 o 
  -6   0   4      301.24      278.76      4.98 o 
  -4   0   4     9552.24    10492.54    151.27 o 
  -2   0   4     5947.71     6626.06     75.70 o 
   0   0   4     1332.25     1242.37     11.94 o 
   2   0   4     5936.43     5892.36     65.24 o 
   4   0   4       24.71       17.72      1.96 o 
   6   0   4      495.80      466.31      6.12 o 
   8   0   4        5.51        1.78      3.67 o 
  10   0   4       68.59       84.80      3.43 o 
  12   0   4      214.96      235.20      6.62 o 
  14   0   4     1190.35     1170.63     43.82 o 
  16   0   4      106.68       99.55      3.94 o 
 -19   1   4       75.31       91.27      6.57 o 
 -17   1   4       57.51       73.92      7.77 o 
 -15   1   4       15.49       19.83      2.82 o 
 -13   1   4     2511.64     2461.94     43.01 o 
 -11   1   4       24.56       20.54      3.98 o 
  -9   1   4      298.75      303.03      3.83 o 
  -7   1   4      299.56      252.40      3.02 o 
  -5   1   4     8038.11     9150.80     84.22 o 
  -3   1   4     3126.20     3353.30     25.46 o 
  -1   1   4       56.72       35.72      1.08 o 
   1   1   4        2.89        8.24      1.18 o 
   3   1   4     3192.21     3308.35     28.35 o 
   5   1   4      476.94      459.77      5.52 o 
   7   1   4      164.56      168.08      2.71 o 
   9   1   4      881.25      884.59     26.82 o 
  11   1   4      371.29      324.83      6.56 o 
  13   1   4        0.89        0.54      1.42 o 
  15   1   4      577.86      553.73     12.68 o 
  17   1   4        1.49        1.50      2.63 o 
 -18   2   4       29.78       28.75      4.26 o 
 -16   2   4      339.67      358.52     10.76 o 
 -14   2   4       24.91       30.00      2.87 o 
 -12   2   4      421.61      434.48      7.60 o 
 -10   2   4      137.33      142.55      2.95 o 
  -8   2   4       70.39       65.62      2.15 o 
  -6   2   4      948.35      987.18     10.93 o 
  -4   2   4     9029.65     9742.36    108.07 o 
  -2   2   4      213.34      200.55      2.54 o 
   0   2   4       34.20       53.70      2.00 o 
   2   2   4       33.11       26.66      2.29 o 
   4   2   4       46.56       48.80      1.73 o 
   6   2   4     1227.98     1225.01     11.36 o 
   8   2   4     1126.73     1051.16     13.49 o 
  10   2   4      188.28      187.37      3.78 o 
  12   2   4       74.99       78.09      7.68 o 
  14   2   4      304.41      292.96      7.32 o 
  16   2   4        1.91        2.12      2.48 o 
 -19   3   4       11.71       13.26      6.46 o 
 -17   3   4       22.65       21.03      4.83 o 
 -15   3   4        0.08        1.31      2.45 o 
 -13   3   4        1.01        0.38      1.87 o 
 -11   3   4        4.09        5.08      2.24 o 
  -9   3   4     2258.98     2228.30     22.38 o 
  -7   3   4     4180.43     4178.09     43.89 o 
  -5   3   4     2083.75     1949.81     18.75 o 
  -3   3   4     1361.01     1351.94     13.04 o 
  -1   3   4      584.26      547.70      5.40 o 
   1   3   4      297.31      318.36      2.84 o 
   3   3   4     5126.03     5416.13     54.57 o 
   5   3   4     4432.84     4466.04     45.82 o 
   7   3   4      131.00      122.14      3.60 o 
   9   3   4      105.12      108.86      2.39 o 
  11   3   4      855.90      852.92      9.28 o 
  13   3   4       41.67       48.81      4.12 o 
  15   3   4        4.31       11.09      3.20 o 
  17   3   4      116.64      125.60      5.49 o 
 -18   4   4      190.83      204.35      8.24 o 
 -16   4   4      705.79      701.69     16.43 o 
 -14   4   4       40.92       38.38      4.08 o 
 -12   4   4      169.99      166.51      3.49 o 
 -10   4   4     3528.29     3507.61     36.84 o 
  -8   4   4        2.15        2.17      2.57 o 
  -6   4   4      605.04      512.31      6.40 o 
  -4   4   4     5502.02     5684.70     54.54 o 
  -2   4   4     5335.00     5573.67     52.00 o 
   0   4   4      359.86      452.86      4.51 o 
   2   4   4      868.89      969.11      8.29 o 
   4   4   4       51.47       51.29      1.60 o 
   6   4   4     3353.60     3339.51     36.63 o 
   8   4   4     3455.60     3474.91     37.11 o 
  10   4   4      241.72      234.78      3.74 o 
  12   4   4       15.77       16.27      2.17 o 
  14   4   4       38.07       34.79      2.62 o 
  16   4   4       50.84       40.70      4.07 o 
 -17   5   4       69.47       67.62      3.60 o 
 -15   5   4        9.49       11.08      3.01 o 
 -13   5   4       49.81       57.25      2.09 o 
 -11   5   4        1.38        0.78      2.06 o 
  -9   5   4      761.04      723.73      9.35 o 
  -7   5   4     3794.45     3793.95     40.06 o 
  -5   5   4      204.81      178.13      3.44 o 
  -3   5   4      778.14      863.95     10.16 o 
  -1   5   4      251.12      285.75      4.26 o 
   1   5   4      389.82      392.34      4.98 o 
   3   5   4     1144.23     1185.80     11.27 o 
   5   5   4     2416.41     2466.24     28.48 o 
   7   5   4     1475.47     1491.12     17.53 o 
   9   5   4      349.13      342.79      5.85 o 
  11   5   4      518.26      502.54      6.86 o 
  13   5   4        0.61       -0.19      2.27 o 
  15   5   4        4.21        6.32      2.87 o 
 -16   6   4       82.18       81.12      5.81 o 
 -14   6   4      119.56      126.67      6.06 o 
 -12   6   4      144.00      147.18      5.09 o 
 -10   6   4       49.76       48.70      3.09 o 
  -8   6   4      446.37      438.15      5.56 o 
  -6   6   4       18.01       26.34      2.91 o 
  -4   6   4      697.48      689.32      8.63 o 
  -2   6   4        1.05        1.30      1.65 o 
   0   6   4      775.45      723.86      7.86 o 
   2   6   4     1521.10     1421.63     14.57 o 
   4   6   4      125.18      141.91      3.35 o 
   6   6   4       46.34       54.46      2.62 o 
   8   6   4      673.50      663.61      8.28 o 
  10   6   4      196.11      192.88      4.23 o 
  12   6   4       12.66       17.07      2.29 o 
  14   6   4      287.47      278.77     12.41 o 
 -15   7   4       98.32      105.09      6.79 o 
 -13   7   4      901.18      850.82     41.07 o 
 -11   7   4      166.59      146.21      4.30 o 
  -9   7   4       22.15       23.23      2.55 o 
  -7   7   4      699.30      671.95     10.16 o 
  -5   7   4     2781.41     2816.12     32.82 o 
  -3   7   4      597.80      526.18      8.58 o 
  -1   7   4     1382.90     1467.47     17.42 o 
   1   7   4       40.17       35.97      5.80 o 
   3   7   4     1806.14     1737.03     18.34 o 
   5   7   4       39.32       55.21      4.68 o 
   7   7   4     1202.74     1159.51     12.75 o 
   9   7   4     1049.60     1051.10     12.97 o 
  11   7   4       50.73       53.92      3.39 o 
  13   7   4       17.85       16.98      2.42 o 
 -14   8   4       16.88       14.84      4.97 o 
 -12   8   4      317.42      316.92     13.16 o 
 -10   8   4      271.47      254.83      5.68 o 
  -8   8   4       26.85       28.68      4.28 o 
  -6   8   4      151.96      172.15      4.42 o 
  -4   8   4      719.23      673.22      9.07 o 
  -2   8   4      192.43      190.02      4.54 o 
   0   8   4     1005.82     1058.10     14.22 o 
   2   8   4     1946.44     1891.79     23.16 o 
   4   8   4       13.41       17.86      2.55 o 
   6   8   4      460.74      436.03      7.31 o 
   8   8   4       64.23       62.13      3.27 o 
  10   8   4       14.04       11.81      2.22 o 
  12   8   4        0.31        1.32      2.65 o 
 -13   9   4       78.91       82.37      7.44 o 
 -11   9   4      119.02      116.11      4.57 o 
  -9   9   4      318.63      325.71      6.95 o 
  -7   9   4      146.72      138.99      5.35 o 
  -5   9   4      243.28      238.01      5.84 o 
  -3   9   4       24.93       22.49      2.90 o 
  -1   9   4       71.90       55.51      2.85 o 
   1   9   4       94.89       80.50      4.20 o 
   3   9   4      168.12      146.45      3.75 o 
   5   9   4       33.00       38.45      2.64 o 
   7   9   4        7.63       11.87      2.94 o 
   9   9   4      324.80      310.40      6.37 o 
  11   9   4       17.23       14.19      2.99 o 
 -12  10   4        1.70        0.22      1.75 o 
 -10  10   4       88.01       96.67      5.59 o 
  -8  10   4      105.52      110.45      6.18 o 
  -6  10   4      766.09      743.45     14.01 o 
  -4  10   4     1500.33     1499.27     22.24 o 
  -2  10   4      731.57      693.21      9.97 o 
   0  10   4       32.39       33.72      5.24 o 
   2  10   4        1.05        3.26      2.28 o 
   4  10   4      103.11      103.44      3.89 o 
   6  10   4       72.27       81.77      4.55 o 
   8  10   4      323.56      320.43      6.23 o 
  10  10   4      277.70      283.02      5.67 o 
  -9  11   4      464.90      475.87      9.83 o 
  -7  11   4      337.32      321.38      7.90 o 
  -5  11   4      113.61      140.99      5.54 o 
  -3  11   4        1.81        3.14      3.52 o 
  -1  11   4      258.27      242.80      6.27 o 
   1  11   4        2.20        1.04      2.43 o 
   3  11   4      430.78      475.81      9.10 o 
   5  11   4      328.57      333.33      6.85 o 
   7  11   4        0.42        0.05      2.97 o 
  -6  12   4        2.00        4.29      4.32 o 
  -4  12   4      244.39      268.57      8.47 o 
  -2  12   4      283.28      304.29      6.72 o 
   0  12   4        2.45        4.11      3.36 o 
   2  12   4        8.52        9.94      2.86 o 
   4  12   4       13.70       11.80      3.58 o 
 -18   0   5        0.90       -1.61      8.94 o 
 -16   0   5       56.43       56.65      9.77 o 
 -14   0   5      896.27      943.59     50.55 o 
 -12   0   5        5.98        6.31      3.86 o 
 -10   0   5     1536.13     1459.67     47.76 o 
  -8   0   5     3867.74     3819.77     61.71 o 
  -6   0   5     3517.06     3679.50     48.73 o 
  -4   0   5     1376.21     1501.60     29.90 o 
  -2   0   5     1324.88     1496.80     24.90 o 
   0   0   5     1804.18     1875.74     18.75 o 
   2   0   5      366.27      315.71      3.36 o 
   4   0   5       75.10       90.98      2.33 o 
   6   0   5     1388.69     1402.97     20.80 o 
   8   0   5      160.29      159.61      4.72 o 
  10   0   5      561.84      520.60     15.42 o 
  12   0   5      156.22      172.23      4.48 o 
  14   0   5        9.58       14.12      3.40 o 
  16   0   5       97.58       97.40      5.05 o 
 -17   1   5        2.09        1.18      3.58 o 
 -15   1   5       73.46       78.68      7.70 o 
 -13   1   5       28.59       31.29      2.74 o 
 -11   1   5       12.63       19.16      1.99 o 
  -9   1   5     4524.73     4629.75     69.99 o 
  -7   1   5      499.45      533.35      9.32 o 
  -5   1   5      151.55      129.19      2.35 o 
  -3   1   5        7.72        5.18      1.05 o 
  -1   1   5       35.00       38.20      2.15 o 
   1   1   5     4439.58     4797.18     44.50 o 
   3   1   5     1625.33     1575.85     17.65 o 
   5   1   5      278.75      266.85      3.16 o 
   7   1   5      278.94      271.74      3.90 o 
   9   1   5       57.95       53.26      1.80 o 
  11   1   5        0.50        2.37      1.75 o 
  13   1   5      117.21      122.77      3.03 o 
  15   1   5      171.55      163.38      3.61 o 
 -18   2   5      122.60      125.28      7.13 o 
 -16   2   5       26.30       26.50      5.13 o 
 -14   2   5        4.36        6.02      1.84 o 
 -12   2   5      127.11      140.64      3.36 o 
 -10   2   5       34.96       26.09      2.62 o 
  -8   2   5      188.19      200.25      3.22 o 
  -6   2   5      806.44      787.54      8.08 o 
  -4   2   5     1182.04     1185.42     10.61 o 
  -2   2   5        6.32       12.26      1.55 o 
   0   2   5     3506.49     3575.59     35.89 o 
   2   2   5      631.66      657.23      7.11 o 
   4   2   5       43.68       49.06      2.65 o 
   6   2   5      212.50      211.60      2.66 o 
   8   2   5      194.44      186.48      3.77 o 
  10   2   5       13.59       13.77      1.72 o 
  12   2   5      291.86      306.22      6.16 o 
  14   2   5      151.92      158.03      4.41 o 
  16   2   5       39.44       38.10      2.25 o 
 -17   3   5      316.29      345.26     19.36 o 
 -15   3   5       71.63       76.45      3.39 o 
 -13   3   5     1133.95     1078.38     14.22 o 
 -11   3   5       27.44       29.73      1.85 o 
  -9   3   5      142.60      151.53      2.98 o 
  -7   3   5      249.02      238.16      3.68 o 
  -5   3   5     2200.49     2177.36     22.07 o 
  -3   3   5     4145.17     4234.59     44.23 o 
  -1   3   5     4740.59     5108.56     47.11 o 
   1   3   5       15.49       14.03      2.28 o 
   3   3   5       72.23       83.09      4.24 o 
   5   3   5      370.55      370.98      3.91 o 
   7   3   5     1694.97     1677.50     15.97 o 
   9   3   5     1835.42     1810.08     17.12 o 
  11   3   5       16.13       15.28      1.78 o 
  13   3   5       22.43       24.79      2.96 o 
  15   3   5        0.96        1.78      2.03 o 
 -16   4   5      105.24      109.38      4.35 o 
 -14   4   5      109.51      110.07      3.71 o 
 -12   4   5      168.63      179.68      3.39 o 
 -10   4   5      150.92      151.52      3.00 o 
  -8   4   5      690.39      671.23      7.82 o 
  -6   4   5     8048.57     8127.91     94.37 o 
  -4   4   5     1871.31     1819.49     19.63 o 
  -2   4   5       13.45        8.62      3.50 o 
   0   4   5     3147.59     3179.43     38.63 o 
   2   4   5     2463.12     2240.31     86.57 o 
   4   4   5       30.36       25.83      1.80 o 
   6   4   5     1847.92     1861.05     18.57 o 
   8   4   5      239.67      239.16      3.43 o 
  10   4   5      244.84      239.82      3.91 o 
  12   4   5      472.85      449.21     11.26 o 
  14   4   5      403.75      432.56     24.11 o 
 -17   5   5       22.89       29.36      6.24 o 
 -15   5   5        1.61        1.77      2.39 o 
 -13   5   5      207.93      180.05      5.13 o 
 -11   5   5       37.17       36.65      2.07 o 
  -9   5   5      412.70      437.43      5.56 o 
  -7   5   5       43.50       42.59      2.35 o 
  -5   5   5      724.65      645.37      8.20 o 
  -3   5   5     2782.64     2745.85     38.87 o 
  -1   5   5     1240.11     1281.80     12.65 o 
   1   5   5        2.62        5.20      1.41 o 
   3   5   5      212.55      202.46      3.07 o 
   5   5   5     1063.65     1072.86     11.25 o 
   7   5   5      440.18      429.40      5.38 o 
   9   5   5      767.41      753.61     10.17 o 
  11   5   5       64.70       70.03      2.42 o 
  13   5   5      204.45      205.62      8.62 o 
  15   5   5        0.09       -0.53      2.06 o 
 -16   6   5      268.79      249.27      6.95 o 
 -14   6   5      428.30      431.47      7.90 o 
 -12   6   5       23.73       27.03      2.26 o 
 -10   6   5      478.18      475.12      6.77 o 
  -8   6   5        0.53        1.34      1.84 o 
  -6   6   5      301.30      282.33      4.35 o 
  -4   6   5     1815.19     1820.41     17.55 o 
  -2   6   5      868.87      939.25      9.81 o 
   0   6   5      496.36      477.62      4.79 o 
   2   6   5       31.05       36.14      2.20 o 
   4   6   5      258.01      258.32      4.22 o 
   6   6   5      129.60      131.89      3.31 o 
   8   6   5      141.28      136.62      6.09 o 
  10   6   5      309.47      310.27      5.32 o 
  12   6   5      276.98      270.42      6.86 o 
  14   6   5        5.78        6.15      2.11 o 
 -15   7   5       15.30       10.29      3.60 o 
 -13   7   5       62.99       58.71     10.48 o 
 -11   7   5      211.62      199.11      5.13 o 
  -9   7   5     1506.05     1516.86     17.50 o 
  -7   7   5      545.67      517.01      6.39 o 
  -5   7   5        1.25        1.75      1.57 o 
  -3   7   5      128.37      126.15      2.87 o 
  -1   7   5      376.53      358.15      5.39 o 
   1   7   5      649.70      596.65      7.69 o 
   3   7   5     1717.95     1719.43     17.73 o 
   5   7   5      698.24      690.42      8.82 o 
   7   7   5      387.59      383.25      5.32 o 
   9   7   5       14.50       14.81      2.53 o 
  11   7   5       69.56       74.33      2.87 o 
  13   7   5      314.35      289.68      6.46 o 
 -14   8   5      491.31      505.19     10.75 o 
 -12   8   5       91.09       83.06      3.76 o 
 -10   8   5      320.53      317.16      6.89 o 
  -8   8   5      156.96      172.32      4.50 o 
  -6   8   5      119.99      119.32      3.82 o 
  -4   8   5      302.93      307.00      5.35 o 
  -2   8   5       57.66       51.46      2.17 o 
   0   8   5      142.92      119.84      2.68 o 
   2   8   5       17.06       25.11      1.85 o 
   4   8   5      101.18      100.17      2.93 o 
   6   8   5      529.59      514.44      6.62 o 
   8   8   5       34.75       37.03      2.44 o 
  10   8   5      417.65      400.55      9.66 o 
  12   8   5      147.46      134.37      8.40 o 
 -11   9   5        0.16        0.90      2.09 o 
  -9   9   5       91.97       92.54      3.42 o 
  -7   9   5      192.90      187.35      4.40 o 
  -5   9   5      482.85      476.14      8.34 o 
  -3   9   5       92.15       92.86      3.36 o 
  -1   9   5      104.70      114.60      2.98 o 
   1   9   5       18.80       15.63      2.06 o 
   3   9   5      194.21      197.68      5.61 o 
   5   9   5        1.23        2.83      1.88 o 
   7   9   5       11.67        7.54      2.05 o 
   9   9   5        0.20        0.75      1.89 o 
 -10  10   5       87.15       82.69      3.08 o 
  -8  10   5        0.60       -0.28      1.97 o 
  -6  10   5      462.79      485.65      9.08 o 
  -4  10   5       43.16       52.33      5.04 o 
  -2  10   5      286.11      283.23      6.30 o 
   0  10   5      317.82      327.84      6.68 o 
   2  10   5      874.08      810.40     10.91 o 
   4  10   5        6.52        8.18      1.95 o 
   6  10   5       61.08       72.66      2.93 o 
   8  10   5       25.65       31.73      2.44 o 
  -7  11   5        1.96        0.92      2.75 o 
  -5  11   5      443.36      467.76      9.63 o 
  -3  11   5      289.71      268.95      7.17 o 
  -1  11   5      508.78      555.18      9.87 o 
   1  11   5       72.20       85.36      4.40 o 
   3  11   5        5.06        8.71      2.17 o 
   5  11   5        6.49       13.97      2.61 o 
  -2  12   5       85.44      100.87      4.73 o 
   0  12   5      186.77      201.60      5.25 o 
 -18   0   6      756.86      762.18     29.09 o 
 -16   0   6       50.15       48.02      6.15 o 
 -14   0   6        3.78        0.96      1.48 o 
 -12   0   6       38.11       39.69      4.38 o 
 -10   0   6      264.05      277.33      6.93 o 
  -8   0   6     1002.83     1080.18     21.72 o 
  -6   0   6     9159.39     9580.76    205.43 o 
  -4   0   6     1041.32     1004.54     17.64 o 
  -2   0   6     2547.50     2596.78     52.75 o 
   0   0   6       14.12       15.44      1.03 o 
   2   0   6     1508.63     1598.83     43.54 o 
   4   0   6      777.69      807.64      9.25 o 
   6   0   6      951.46      886.14     10.31 o 
   8   0   6      534.26      526.74      7.22 o 
  10   0   6      170.09      154.65      3.58 o 
  12   0   6       99.30       95.70      4.39 o 
  14   0   6      137.17      135.05      7.63 o 
 -17   1   6      341.44      339.66      8.36 o 
 -15   1   6        6.51        6.53      1.76 o 
 -13   1   6       17.35       22.74      2.55 o 
 -11   1   6       60.05       61.75      2.97 o 
  -9   1   6      102.31       94.12      2.76 o 
  -7   1   6      283.11      295.91      7.13 o 
  -5   1   6     2489.03     2377.17     20.25 o 
  -3   1   6      189.12      198.53      2.77 o 
  -1   1   6      612.45      600.85      6.80 o 
   1   1   6      118.63      123.43      2.32 o 
   3   1   6      728.03      739.99      9.59 o 
   5   1   6      405.99      415.20      7.00 o 
   7   1   6      354.05      340.20      3.86 o 
   9   1   6       45.04       54.83      2.37 o 
  11   1   6       16.41       19.37      1.62 o 
  13   1   6       11.45       14.31      1.66 o 
  15   1   6       19.55       17.89      1.60 o 
 -16   2   6       51.40       51.30      4.83 o 
 -14   2   6      449.24      471.10      9.00 o 
 -12   2   6        9.96       17.75      4.51 o 
 -10   2   6      130.31      130.79      3.00 o 
  -8   2   6      196.49      231.98      7.62 o 
  -6   2   6     1754.69     1740.54     16.02 o 
  -4   2   6        5.86        6.97      1.37 o 
  -2   2   6      975.49      943.09      7.64 o 
   0   2   6      970.78      963.44     10.61 o 
   2   2   6        0.01        0.35      1.19 o 
   4   2   6     1499.50     1517.64     15.92 o 
   6   2   6       38.82       31.87      2.02 o 
   8   2   6      164.14      150.30      2.44 o 
  10   2   6      178.44      180.36      5.33 o 
  12   2   6      235.55      245.37      5.20 o 
  14   2   6        6.00        5.10      1.83 o 
 -17   3   6       37.17       42.55      7.54 o 
 -15   3   6      513.18      527.69      8.84 o 
 -13   3   6       53.98       59.77      3.16 o 
 -11   3   6      188.54      192.48      3.61 o 
  -9   3   6     1868.66     1866.52     18.17 o 
  -7   3   6      614.87      648.12      7.52 o 
  -5   3   6       87.70       92.05      2.37 o 
  -3   3   6     2035.86     2100.43     19.45 o 
  -1   3   6      297.61      290.64      5.14 o 
   1   3   6     1130.11     1083.29     13.65 o 
   3   3   6     2018.04     2008.77     22.86 o 
   5   3   6     1764.85     1737.40     29.42 o 
   7   3   6       65.51       65.84      1.32 o 
   9   3   6        0.74        2.43      1.47 o 
  11   3   6      288.62      267.82      5.57 o 
  13   3   6      298.66      297.24     15.89 o 
 -16   4   6        5.65        8.06      2.49 o 
 -14   4   6      934.09      950.32     20.78 o 
 -12   4   6       26.06       32.48      2.66 o 
 -10   4   6      282.55      274.27      5.24 o 
  -8   4   6        3.50        4.44      1.75 o 
  -6   4   6       30.62       33.23      1.88 o 
  -4   4   6     1212.11     1228.17     11.01 o 
  -2   4   6     7648.73     7875.78     80.00 o 
   0   4   6     3303.21     3297.03     39.37 o 
   2   4   6      210.21      211.94      4.80 o 
   4   4   6     2038.91     2056.51     24.67 o 
   6   4   6        1.36        0.81      2.17 o 
   8   4   6        0.95        2.13      1.48 o 
  10   4   6      740.19      700.97     14.19 o 
  12   4   6      310.91      329.46      8.22 o 
  14   4   6        0.18       -8.98      8.98 o 
 -15   5   6      338.94      332.11      7.63 o 
 -13   5   6      117.16      100.85      3.31 o 
 -11   5   6        0.06        0.81      1.66 o 
  -9   5   6      693.31      667.95      9.86 o 
  -7   5   6       12.07       12.76      2.10 o 
  -5   5   6      280.17      306.24      4.88 o 
  -3   5   6      890.67      899.08      9.86 o 
  -1   5   6       23.61       20.64      2.12 o 
   1   5   6      523.10      481.90      7.73 o 
   3   5   6      440.86      429.96      7.10 o 
   5   5   6     1009.15      968.58     12.82 o 
   7   5   6        2.29        1.63      0.82 o 
   9   5   6      146.16      135.07      4.37 o 
  11   5   6      101.80      102.40      3.53 o 
  13   5   6       69.71       81.47      9.24 o 
 -14   6   6        0.81        1.51      2.97 o 
 -12   6   6       84.47       86.91      2.90 o 
 -10   6   6      481.43      467.11      6.86 o 
  -8   6   6       86.46       87.71      3.68 o 
  -6   6   6     1948.19     1939.89     21.23 o 
  -4   6   6      427.16      397.38      6.18 o 
  -2   6   6      422.04      396.83      5.04 o 
   0   6   6     1317.48     1290.19     14.34 o 
   2   6   6      479.56      482.22      5.24 o 
   4   6   6      564.71      544.98      6.48 o 
   6   6   6      670.17      647.66      7.67 o 
   8   6   6        9.01        8.06      2.24 o 
  10   6   6       10.78        9.63      2.92 o 
  12   6   6       81.87       83.25      5.05 o 
 -13   7   6      323.10      307.78      6.74 o 
 -11   7   6      361.53      352.48      9.94 o 
  -9   7   6       75.40       88.12      4.26 o 
  -7   7   6       93.70       77.00      4.04 o 
  -5   7   6      768.16      802.09     11.05 o 
  -3   7   6      175.83      170.36      3.39 o 
  -1   7   6      113.82      126.23      2.72 o 
   1   7   6       11.19       14.15      1.65 o 
   3   7   6        1.52        1.90      0.88 o 
   5   7   6       49.09       52.36      2.99 o 
   7   7   6      522.95      542.91      8.52 o 
   9   7   6      228.90      240.76      6.56 o 
  11   7   6       45.50       44.73      4.67 o 
 -12   8   6        3.56        0.81      1.94 o 
 -10   8   6      225.97      208.35      4.48 o 
  -8   8   6      469.69      439.84      7.11 o 
  -6   8   6     1547.26     1566.60     16.76 o 
  -4   8   6       15.15       14.88      2.24 o 
  -2   8   6       18.42       19.88      1.66 o 
   0   8   6       77.12       72.26      2.57 o 
   2   8   6      128.97      119.09      2.78 o 
   4   8   6        6.62        8.05      1.85 o 
   6   8   6      197.53      199.77      3.77 o 
   8   8   6       43.13       50.69      3.64 o 
  10   8   6      105.41       94.02      5.20 o 
 -11   9   6       35.90       36.79      3.08 o 
  -9   9   6       35.94       37.73      3.19 o 
  -7   9   6      180.83      162.90      3.60 o 
  -5   9   6        7.98        9.77      2.39 o 
  -3   9   6        0.11       -0.02      1.58 o 
  -1   9   6       61.53       60.19      2.44 o 
   1   9   6       45.99       41.91      4.05 o 
   3   9   6      405.97      406.79      5.55 o 
   5   9   6       47.78       53.74      2.56 o 
   7   9   6      149.88      154.84      6.08 o 
  -8  10   6       79.09       75.35      2.92 o 
  -6  10   6       13.71       13.56      2.43 o 
  -4  10   6       21.39       32.11      2.34 o 
  -2  10   6      609.18      616.19     11.55 o 
   0  10   6       91.89       87.93      5.04 o 
   2  10   6      146.03      152.22      4.14 o 
   4  10   6       12.76       15.92      3.76 o 
   6  10   6       81.14       68.71      4.47 o 
  -3  11   6      176.92      188.82      6.06 o 
  -1  11   6       51.54       51.12      3.09 o 
   1  11   6       93.57       81.30      4.14 o 
 -16   0   7       18.71       19.07      5.03 o 
 -14   0   7     1417.57     1398.33     42.13 o 
 -12   0   7       49.53       66.95     14.79 o 
 -10   0   7       28.50       32.46      3.67 o 
  -8   0   7       41.94       25.34     10.37 o 
  -6   0   7       24.35       30.42      4.56 o 
  -4   0   7        8.28       15.09      2.32 o 
  -2   0   7     4003.54     3981.32     64.50 o 
   0   0   7      162.97      158.65      8.72 o 
   2   0   7     1858.86     1840.44     52.32 o 
   4   0   7      225.54      227.77     13.47 o 
   6   0   7       31.99       40.13      8.45 o 
   8   0   7       87.04      100.05      8.89 o 
  10   0   7      353.54      356.40     23.62 o 
  12   0   7      287.73      306.98     13.74 o 
 -15   1   7      570.28      560.31     13.31 o 
 -13   1   7      180.02      167.72      3.98 o 
 -11   1   7        3.44        1.99      2.60 o 
  -9   1   7       22.70       25.54      1.62 o 
  -7   1   7      266.61      293.67      3.89 o 
  -5   1   7       33.17       23.76      1.58 o 
  -3   1   7      968.87      988.35      8.84 o 
  -1   1   7     1881.09     1803.74     18.63 o 
   1   1   7       65.71       58.33      1.97 o 
   3   1   7      584.50      569.99     11.37 o 
   5   1   7      466.48      471.40      9.54 o 
   7   1   7      576.10      576.09      9.72 o 
   9   1   7      142.74      124.07      2.84 o 
  11   1   7       11.11       13.47      2.54 o 
  13   1   7        0.03       -0.83      5.09 o 
 -16   2   7       18.16       10.63      3.35 o 
 -14   2   7      187.06      189.65      4.32 o 
 -12   2   7       10.58        8.89      2.22 o 
 -10   2   7      410.23      417.97      6.46 o 
  -8   2   7        1.19        0.52      1.39 o 
  -6   2   7      632.36      654.78      6.60 o 
  -4   2   7      273.79      284.35      3.81 o 
  -2   2   7      992.04      941.33     11.49 o 
   0   2   7       99.29       94.33      2.44 o 
   2   2   7      388.84      386.01      5.37 o 
   4   2   7      136.80      129.54      2.63 o 
   6   2   7      142.31      141.46      4.80 o 
   8   2   7       40.71       44.77      3.66 o 
  10   2   7       15.07       14.13      2.97 o 
  12   2   7      151.35      143.05      9.07 o 
 -15   3   7       49.45       46.00      2.83 o 
 -13   3   7       69.47       81.07      3.51 o 
 -11   3   7     1990.00     2029.06     23.79 o 
  -9   3   7        2.32        1.63      1.84 o 
  -7   3   7      170.03      182.19      3.47 o 
  -5   3   7     1243.60     1265.15     12.76 o 
  -3   3   7       51.07       50.10      1.57 o 
  -1   3   7        0.93        0.60      1.69 o 
   1   3   7     2349.34     2341.01     28.40 o 
   3   3   7      268.02      272.79      5.08 o 
   5   3   7      198.88      191.04      3.95 o 
   7   3   7      712.04      684.11     13.44 o 
   9   3   7      294.86      301.63      8.61 o 
  11   3   7        2.04        6.97      3.68 o 
  13   3   7      117.99      133.09      6.34 o 
 -14   4   7        4.77        1.36      3.30 o 
 -12   4   7        6.15        6.03      2.11 o 
 -10   4   7      744.33      794.97      9.34 o 
  -8   4   7       18.84       23.54      1.97 o 
  -6   4   7     1021.71     1005.01     10.59 o 
  -4   4   7      743.42      772.13      7.89 o 
  -2   4   7      109.99      107.36      3.13 o 
   0   4   7      160.08      145.91      3.97 o 
   2   4   7     4629.22     4691.29     58.29 o 
   4   4   7     1159.96     1118.59     13.88 o 
   6   4   7      249.44      252.39      6.89 o 
   8   4   7       33.14       41.56      4.04 o 
  10   4   7       11.58       10.52      4.39 o 
  12   4   7       91.98       95.43      5.95 o 
 -13   5   7        0.80       -1.47      2.08 o 
 -11   5   7     1116.71     1091.26     12.39 o 
  -9   5   7      348.43      329.46      4.68 o 
  -7   5   7       79.41       69.83      2.64 o 
  -5   5   7      595.81      564.77      5.76 o 
  -3   5   7      115.83      121.75      2.07 o 
  -1   5   7        0.60        2.14      2.50 o 
   1   5   7      938.88      899.83     13.78 o 
   3   5   7      479.60      470.33      7.91 o 
   5   5   7       55.68       60.20      2.81 o 
   7   5   7      195.83      190.42      5.26 o 
   9   5   7       78.92       73.74      3.43 o 
  11   5   7       38.90       43.71      5.27 o 
 -12   6   7        0.04       -1.22      2.16 o 
 -10   6   7       48.52       43.16      2.30 o 
  -8   6   7        1.93        3.63      2.02 o 
  -6   6   7       85.22       90.86      2.81 o 
  -4   6   7        4.18        7.48      2.07 o 
  -2   6   7     1299.14     1338.68     15.29 o 
   0   6   7      403.29      382.59      7.47 o 
   2   6   7      399.76      383.84      9.29 o 
   4   6   7      175.25      160.39      5.17 o 
   6   6   7       33.84       39.71      3.75 o 
   8   6   7       12.07        8.86      2.74 o 
  10   6   7      160.60      163.99      5.04 o 
 -11   7   7       35.15       38.33      2.59 o 
  -9   7   7      342.44      327.17      6.03 o 
  -7   7   7      964.92      939.62     12.75 o 
  -5   7   7        9.91       13.15      3.35 o 
  -3   7   7     1026.08     1024.26     16.66 o 
  -1   7   7      179.40      195.72      3.29 o 
   1   7   7        0.02        0.78      3.02 o 
   3   7   7      297.38      298.38      6.45 o 
   5   7   7       97.31       98.42      4.10 o 
   7   7   7       30.14       39.62      3.39 o 
   9   7   7       76.80       72.20      5.26 o 
 -10   8   7       41.16       46.44      3.85 o 
  -8   8   7       49.40       56.87      3.19 o 
  -6   8   7        9.74        6.50      2.81 o 
  -4   8   7       67.02       59.46      2.84 o 
  -2   8   7      624.91      627.99     10.71 o 
   0   8   7      246.84      240.45      6.25 o 
   2   8   7       13.71       13.12      5.35 o 
   4   8   7        2.90        6.38      3.06 o 
   6   8   7        3.23        3.09      2.67 o 
   8   8   7       30.94       35.33      4.32 o 
  -7   9   7       69.26       75.78      4.41 o 
  -5   9   7       24.59       30.02      3.23 o 
  -3   9   7       26.02       35.00      2.46 o 
  -1   9   7       13.66        9.47      3.70 o 
   1   9   7      217.33      225.92      5.96 o 
   3   9   7        9.75        9.56      3.29 o 
   5   9   7        0.05        0.25      2.87 o 
  -4  10   7       72.06       73.57      3.89 o 
  -2  10   7        0.24        0.46      2.97 o 
   0  10   7       41.69       38.04      4.24 o 
   2  10   7      256.10      281.71      8.20 o 
 -14   0   8      101.23       95.21      5.19 o 
 -12   0   8      285.85      279.10      6.75 o 
 -10   0   8     2859.44     2755.20     40.54 o 
  -8   0   8       80.33       77.67      3.37 o 
  -6   0   8      208.10      217.88      3.65 o 
  -4   0   8      456.24      460.66      6.08 o 
  -2   0   8       33.84       30.88      2.55 o 
   0   0   8        9.94        7.06      5.33 o 
   2   0   8     1833.89     1811.02     49.89 o 
   4   0   8       11.77       18.58      6.33 o 
   6   0   8     1102.65     1101.99     33.36 o 
   8   0   8      317.77      365.67     16.91 o 
  10   0   8       80.20       78.69     10.56 o 
 -15   1   8       71.96       71.12      5.56 o 
 -13   1   8       28.60       29.32      2.25 o 
 -11   1   8      525.22      550.92      8.53 o 
  -9   1   8      131.78      126.09      3.44 o 
  -7   1   8       49.45       47.37      4.42 o 
  -5   1   8       75.64       68.24      1.64 o 
  -3   1   8        2.21        2.73      0.84 o 
  -1   1   8       67.12       57.57      2.43 o 
   1   1   8     1768.01     1799.09     27.56 o 
   3   1   8       23.77       17.57      5.50 o 
   5   1   8       39.09       45.77      7.63 o 
   7   1   8       62.06       63.50      5.36 o 
   9   1   8      181.18      205.09     11.62 o 
  11   1   8      112.98      109.97      9.29 o 
 -14   2   8       28.50       29.75      2.80 o 
 -12   2   8        7.16        5.73      2.56 o 
 -10   2   8      379.17      356.00      5.43 o 
  -8   2   8      312.63      317.75      4.82 o 
  -6   2   8       30.88       32.59      2.03 o 
  -4   2   8       42.18       40.48      1.24 o 
  -2   2   8      501.37      507.42      9.67 o 
   0   2   8      275.58      264.15      4.60 o 
   2   2   8      895.35      854.00     26.98 o 
   4   2   8      113.01      105.41      5.14 o 
   6   2   8        0.12       -0.82      4.02 o 
   8   2   8        3.25        2.67      3.96 o 
  10   2   8      170.91      195.21      9.32 o 
 -13   3   8        6.13        9.63      4.00 o 
 -11   3   8       72.15       77.16      3.32 o 
  -9   3   8      320.16      315.19      5.47 o 
  -7   3   8     2594.68     2690.41     26.77 o 
  -5   3   8        0.28        0.78      1.24 o 
  -3   3   8      399.26      430.79      7.59 o 
  -1   3   8       41.34       42.25      2.12 o 
   1   3   8       29.17       36.07      4.19 o 
   3   3   8      435.77      416.60      6.85 o 
   5   3   8     1054.83     1025.22     20.97 o 
   7   3   8      179.95      180.49      6.64 o 
   9   3   8       30.96       44.88      7.39 o 
  11   3   8       78.98       84.49     17.96 o 
 -12   4   8      115.70      101.50      3.01 o 
 -10   4   8       18.36       14.75      2.18 o 
  -8   4   8      490.27      470.18      6.28 o 
  -6   4   8       62.69       69.91      2.09 o 
  -4   4   8        4.86        7.49      0.89 o 
  -2   4   8     1027.14     1005.67     13.45 o 
   0   4   8      359.44      345.84      5.87 o 
   2   4   8      539.84      538.46      7.69 o 
   4   4   8      355.80      343.69      8.16 o 
   6   4   8      780.03      721.99     19.06 o 
   8   4   8      340.31      311.36     18.61 o 
  10   4   8      120.69      133.62      8.98 o 
 -11   5   8      262.42      263.63      4.60 o 
  -9   5   8       52.53       58.94      2.21 o 
  -7   5   8     1299.74     1288.03     15.62 o 
  -5   5   8      153.43      144.10      2.77 o 
  -3   5   8       13.66       18.59      3.08 o 
  -1   5   8       35.56       31.86      6.25 o 
   1   5   8       36.42       42.23      3.05 o 
   3   5   8      590.10      542.43      8.96 o 
   5   5   8      443.35      428.11      7.55 o 
   7   5   8      209.99      188.11      6.54 o 
   9   5   8        3.10        2.78      1.91 o 
 -10   6   8      539.00      555.08      9.93 o 
  -8   6   8       65.05       60.08      2.36 o 
  -6   6   8      390.96      368.20      5.82 o 
  -4   6   8      182.42      176.59      5.50 o 
  -2   6   8        5.68        5.68      2.68 o 
   0   6   8       11.09        8.21      2.82 o 
   2   6   8      829.29      823.40     13.65 o 
   4   6   8        0.44        1.10      3.31 o 
   6   6   8       22.18       22.41      2.50 o 
   8   6   8       19.55       19.15      2.77 o 
  -9   7   8        0.00       -0.01      2.08 o 
  -7   7   8      105.05      105.64      4.76 o 
  -5   7   8       20.34       17.88      3.50 o 
  -3   7   8      439.73      429.74      8.00 o 
  -1   7   8        1.90        3.93      3.29 o 
   1   7   8     1119.58     1115.59     24.07 o 
   3   7   8       99.84       86.15      3.73 o 
   5   7   8       20.51       28.18      2.79 o 
  -6   8   8      188.95      197.86      6.05 o 
  -4   8   8      263.51      283.04      7.51 o 
  -2   8   8        0.71        1.81      2.79 o 
   0   8   8        8.34        9.11      3.62 o 
   2   8   8      170.35      179.57      5.95 o 
   4   8   8       21.03       23.13      3.73 o 
  -3   9   8        6.41        5.69      5.66 o 
  -1   9   8        0.32        0.79      3.97 o 
 -12   0   9      465.22      461.44      8.79 o 
 -10   0   9      130.28      116.98      4.76 o 
  -8   0   9      978.51      987.06     16.05 o 
  -6   0   9      371.43      354.97      5.91 o 
  -4   0   9       50.67       38.20      2.74 o 
  -2   0   9      486.77      487.54     15.11 o 
   0   0   9      304.18      319.14     12.29 o 
   2   0   9       29.08       28.98      5.95 o 
   4   0   9       77.70       94.00     13.20 o 
   6   0   9      203.22      220.81     15.85 o 
   8   0   9        0.07        4.22     16.37 o 
 -11   1   9       36.79       39.44      2.41 o 
  -9   1   9       65.08       56.89      2.04 o 
  -7   1   9      934.56      925.15     11.70 o 
  -5   1   9       27.48       29.76      2.59 o 
  -3   1   9        1.82        3.13      0.93 o 
  -1   1   9      588.13      555.31     11.58 o 
   1   1   9      119.34      120.80     11.12 o 
   3   1   9      248.21      243.24      9.52 o 
   5   1   9     1043.60     1086.53     19.81 o 
   7   1   9        0.18        0.04      7.40 o 
   9   1   9        3.06        9.24     12.32 o 
 -12   2   9      113.23      115.59      3.67 o 
 -10   2   9        9.63        7.10      2.53 o 
  -8   2   9      109.35      112.01      2.81 o 
  -6   2   9       10.65       23.06      4.56 o 
  -4   2   9      239.55      264.56      7.00 o 
  -2   2   9       26.79       23.22      1.55 o 
   0   2   9       35.77       47.64      5.48 o 
   2   2   9       76.32       81.63      6.86 o 
   4   2   9       15.74       17.60      5.18 o 
   6   2   9       58.06       72.09      8.82 o 
   8   2   9       66.42       72.12      6.20 o 
 -11   3   9      383.92      366.68      5.73 o 
  -9   3   9       61.17       57.09      2.14 o 
  -7   3   9      124.08      131.38      6.96 o 
  -5   3   9        0.63        1.33      1.85 o 
  -3   3   9     1376.39     1358.89     21.02 o 
  -1   3   9        2.47        7.36      2.28 o 
   1   3   9      708.76      657.37     52.77 o 
   3   3   9      106.74      102.73      8.59 o 
   5   3   9       15.25       13.39      6.33 o 
   7   3   9       15.60       12.96      5.71 o 
 -10   4   9       93.40       76.17      2.92 o 
  -8   4   9       39.76       32.52      2.66 o 
  -6   4   9      251.72      253.05      6.02 o 
  -4   4   9      886.42      900.59     12.04 o 
  -2   4   9        0.51        1.70      1.76 o 
   0   4   9       15.45       15.76      1.45 o 
   2   4   9      173.45      159.91      6.63 o 
   4   4   9       56.75       66.60     11.09 o 
   6   4   9        7.52       11.63      5.45 o 
  -9   5   9      124.73      122.31      4.18 o 
  -7   5   9      379.68      383.73      8.39 o 
  -5   5   9        5.06        3.56      2.10 o 
  -3   5   9      435.06      430.52      8.62 o 
  -1   5   9       77.55       81.84      3.58 o 
   1   5   9       81.72       82.81      2.78 o 
   3   5   9       15.98       18.00      2.42 o 
   5   5   9       78.05       88.95      7.49 o 
  -8   6   9       72.20       81.00      5.37 o 
  -6   6   9       59.83       75.73      5.26 o 
  -4   6   9       30.92       25.83      4.72 o 
  -2   6   9      311.59      311.33      6.34 o 
   0   6   9      379.54      372.54      6.39 o 
   2   6   9       17.38       13.02      3.78 o 
   4   6   9       94.01       89.44      3.71 o 
  -5   7   9       33.54       42.85      3.54 o 
  -3   7   9      139.09      150.82      7.39 o 
  -1   7   9       76.80       83.48      4.19 o 
   1   7   9       21.99       23.27      2.86 o 
  -8   0  10      169.75      166.91     10.04 o 
  -6   0  10      246.59      236.45      9.90 o 
  -4   0  10      955.31     1024.13     54.51 o 
  -2   0  10        0.08        0.30      5.07 o 
   0   0  10       11.87       10.99      5.95 o 
   2   0  10       11.48       10.56     10.56 o 
   4   0  10        5.22        6.34     10.56 o 
  -9   1  10      453.35      504.77     17.44 o 
  -7   1  10       44.81       41.94      5.71 o 
  -5   1  10       14.24       19.49      6.08 o 
  -3   1  10      438.23      436.53     11.51 o 
  -1   1  10       53.72       53.35      6.05 o 
   1   1  10      213.75      226.48     10.39 o 
   3   1  10      509.21      541.53     13.22 o 
   5   1  10       59.97       80.15      9.31 o 
  -8   2  10        0.65        1.49      5.28 o 
  -6   2  10       23.71       24.18      5.33 o 
  -4   2  10      168.14      179.88      9.51 o 
  -2   2  10       45.30       52.45     11.35 o 
   0   2  10      409.76      454.10     17.97 o 
   2   2  10       16.42       12.66      6.22 o 
   4   2  10       23.66       15.80      8.59 o 
  -7   3  10      270.46      262.00      6.21 o 
  -5   3  10       54.30       49.27      7.04 o 
  -3   3  10        0.51       -0.70      6.24 o 
  -1   3  10        4.90       11.36      6.46 o 
   1   3  10       23.18       22.23      9.77 o 
   3   3  10        0.96        3.93     10.65 o 
  -6   4  10        0.37        0.08      3.66 o 
  -4   4  10        0.00       -1.09      5.28 o 
  -2   4  10       47.88       44.23      6.69 o 
   0   4  10     1273.59     1316.44     44.22 o 
   2   4  10       45.90       47.47     10.56 o 
                                                 
